# Supplementary material for: A fluorogenic probe for granzyme B enables in-biopsy evaluation and screening of response to anticancer immunotherapies
Source: Nat Commun. 2022 May 2;13:2366. doi: 10.1038/s41467-022-29691-w (PMC9061857; doi:10.1038/s41467-022-29691-w)
Supplement: Supplementary file 7 — Source Data [file 41467_2022_29691_MOESM7_ESM.xls]

## Sheet: FIG 1B
REACTIVITY PEPTIDES hGzmB
S/N ratios
	T1	H1	H2	H3	H4	H5	H6	H7
Data 1	3.1	61.41	67.39	67.81	77.79	166.16	33.4	9.8
Data 2	2.92	47.72	70.06	76.2	73.31	145	38.9	14.12
Data 3	3.012	55.12	69.12	73.4	75.23	134	40.42	12.7
t50
	T1	H1	H2	H3	H4	H5	H6	H7
Data 1	nd	32.1	12.5	14.6	51.3	6.8	nd	nd
Data 2	nd	38.3	14.7	18.3	55.2	7	nd	nd
Data 3	nd	35.6	14.3	13.5	56.3	7.1	nd	nd

## Sheet: FIG 1C
TIME-COURSE
Peptide H5+hGzmB
t	0	51	102	153	204	255	306	357	408	459	510	561	612	663	714	765	816	867	918	969	1020	1071	1122	1173	1224	1275	1326	1377	1428	1479	1530	1581	1632	1683	1734	1785	1836	1887	1938	1989	2040	2091	2142	2193	2244	2295	2346	2397	2448
Data 1	1466	2155	3037	4069	5052	5973	6755	7471	8037	8584	8979	9420	9789	10083	10417	10707	10937	11213	11457	11646	11809	12016	12219	12373	12531	12677	12810	12962	13083	13239	13389	13506	13613	13694	13859	13926	13992	14081	14192	14369	14382	14545	14539	14734	14761	14850	14945	15041	15109
Data 2	1527	2111	3014	4160	5457	6849	8146	9405	10525	11494	12402	13140	13762	14328	14832	15089	15488	15695	15992	16273	16510	16749	16784	16808	17095	17215	17303	17446	17458	17550	17576	17687	17782	17750	17855	17827	17996	18015	18041	18100	18154	18087	18159	18175	18141	18169	18228	18204	18280
Data 3	836.8	1139.2	1550.4	2041.6	2635.2	3176	3787.2	4384	4923.2	5460.8	5932.8	6440	6888	7340.8	7752	8104	8425.6	8787.2	9070.4	9416	9728	10052.8	10273.6	10548.8	10784	11017.6	11238.4	11456	11678.4	11873.6	12014.4	12185.6	12355.2	12585.6	12729.6	12798.4	13025.6	13134.4	13224	13280	13432	13545.6	13729.6	13761.6	13875.2	13966.4	13971.2	14096	14139.2
Data 4	697.6	964.8	1321.6	1784	2284.8	2852.8	3392	3952	4401.6	4953.6	5353.6	5803.2	6230.4	6624	6924.8	7254.4	7606.4	7840	8136	8443.2	8601.6	8886.4	9046.4	9273.6	9428.8	9620.8	9862.4	10075.2	10168	10352	10502.4	10651.2	10750.4	10894.4	11004.8	11126.4	11230.4	11336	11371.2	11516.8	11691.2	11729.6	11758.4	11883.2	11872	11912	12035.2	12108.8	12076.8
Data 5	686.4	1003.2	1489.6	2038.4	2644.8	3238.4	3828.8	4368	4838.4	5284.8	5716.8	6212.8	6584	6961.6	7288	7598.4	7929.6	8224	8515.2	8780.8	9057.6	9260.8	9521.6	9764.8	9964.8	10147.2	10358.4	10600	10761.6	10796.8	11131.2	11156.8	11339.2	11494.4	11508.8	11644.8	11792	11891.2	12001.6	12080	12137.6	12283.2	12331.2	12432	12379.2	12451.2	12536	12579.2	12747.2
Ac-IEPD-AMC+hGzmB
t	0	51	102	153	204	255	306	357	408	459	510	561	612	663	714	765	816	867	918	969	1020	1071	1122	1173	1224	1275	1326	1377	1428	1479	1530	1581	1632	1683	1734	1785	1836	1887	1938	1989	2040	2091	2142	2193	2244	2295	2346	2397	2448
Data 1	94	118	142.7	166	188.7	210	237.3	254.7	278.7	303.3	329.3	355.3	384	406.7	434.7	457.3	483.3	511.3	537.3	563.3	582.7	600	624.7	636	653.3	672	685.3	692.7	704.7	710	718	734.7	743.3	749.3	751.3	764	768.7	772.7	781.3	784	790.7	796	802.7	807.3	811.3	816.7	822	826	825.3
Data 2	108.7	143.3	178.7	205.3	238	274	302	330.7	362	392.7	427.3	453.3	489.3	519.3	552	584.7	614	642.7	670	696	728.7	747.3	773.3	792	804	820.7	836.7	852.7	860.7	868	886	890.7	907.3	925.3	918.7	926.7	939.3	939.3	946.7	958	962	962	970	977.3	985.3	981.3	990.7	992.7	996
Data 3	81.3	95.3	112.7	134.7	152	170.7	195.3	219.3	244.7	271.3	301.3	328.7	360.7	390.7	416.7	444.7	470.7	500	524	551.3	566.7	583.3	603.3	624	640	654.7	663.3	681.3	687.3	702.7	709.3	712	726.7	732	746	750	764	766.7	770	784	787.3	790.7	796	804.7	805.3	817.3	816	818.7	822
Peptide H5 alone
t	0	51	102	153	204	255	306	357	408	459	510	561	612	663	714	765	816	867	918	969	1020	1071	1122	1173	1224	1275	1326	1377	1428	1479	1530	1581	1632	1683	1734	1785	1836	1887	1938	1989	2040	2091	2142	2193	2244	2295	2346	2397	2448
Data 1	208	184	188	194	194	179	171	182	180	175	180	195	170	172	176	182	177	168	162	169	165	181	167	167	172	173	180	176	184	177	167	174	172	178	179	176	175	169	153	178	178	165	167	172	172	181	179	162	183
Data 2	209	200	206	194	196	187	194	178	187	182	177	187	192	198	197	185	186	188	178	179	182	181	190	180	179	177	182	186	178	174	185	188	176	176	184	186	195	186	190	178	184	196	194	190	191	199	183	186	195
Data 3	105.6	112	112	129.6	113.6	108.8	99.2	115.2	97.6	92.8	104	102.4	94.4	102.4	105.6	91.2	89.6	100.8	92.8	100.8	94.4	105.6	89.6	104	89.6	100.8	91.2	94.4	88	100.8	96	97.6	110.4	108.8	92.8	107.2	104	104	91.2	97.6	100.8	99.2	105.6	97.6	81.6	99.2	100.8	96	89.6
Data 4	99.2	105.6	97.6	97.6	104	92.8	99.2	76.8	97.6	89.6	96	84.8	94.4	91.2	91.2	96	94.4	88	91.2	92.8	88	91.2	105.6	108.8	99.2	91.2	99.2	92.8	97.6	86.4	108.8	81.6	88	86.4	88	86.4	84.8	92.8	97.6	104	84.8	89.6	94.4	91.2	88	89.6	97.6	104	88
Data 5	104	110.4	104	99.2	94.4	92.8	100.8	89.6	89.6	99.2	102.4	78.4	86.4	97.6	91.2	86.4	89.6	91.2	89.6	88	83.2	94.4	99.2	84.8	68.8	91.2	100.8	99.2	81.6	91.2	96	99.2	91.2	86.4	73.6	83.2	83.2	84.8	83.2	86.4	88	78.4	84.8	75.2	96	88	84.8	83.2	88
[truncated: 93 more columns]

## Sheet: FIG 1D
KINETIC MEASUREMENTS
	1	5	7.5	10	12.5	15	17.5	20	[H5, uM]
Data 1	8.363	48.85	58.54	75.58	89.65	88	82.44	100.4
Data 2	5.484	44.93	69.88	81.34	89.41	88.21	92.3	99.75
Data 3	6.025	43.34	72.53	63.22	82.2	73.08	81.19	89.31

## Sheet: FIG 1E
SELECTIVITY OVER DIFFERENT ENZYMES
	Granzyme B	Granzyme B + Inhibitor	Pro-Granzyme B	Granzyme A	Neutrophil Elastase	Caspase-3	Caspase-4	Caspase-5	Caspase-6	Caspase-7	Caspase-8	Casapse-9	Caspase-10	MMP-2	MMP-9
Data 1	160.2	30.5	1.39	1.48	1.45	2.05	1.01415	0.764018	0.80232	1.03746	0.975299	1.04355	0.903472	0.985321	0.985321
Data 2	147.5	5.3	1.66	1.52	1.74	1.75	0.890741	0.953828	0.843896	0.968301	0.953057	1.02497	0.960324	0.985321	1.01284
Data 3	133.5	12.6	1.54	1.44	1.55	1.98	0.999654	0.842262	1.08036	1.11027	1.10566	0.973809	0.975552	0.979817	1.00734

## Sheet: FIG 2C
FLOW CYTOMETRY CO-CULTURES
24 h IL-2
viable	12	10.2	18.9
H5 +ve	78.9	79.8	75.5
Annexin V +ve	87.9	87.5	83.9
2 h IL-2
viable	73.5	85.8	62
H5 +ve	17.3	18	26.5
Annexin V +ve	18.4	14.2	39.2
staurosporine
viable	13.4	36.5	26.6
H5 +ve	2.3	1.69	2.6
Annexin V +ve	84.1	62	70.5

## Sheet: FIG 2F
Time-course OT-I cells+tumour cells
H5+DAPI+	0	1	2	3	4	5	6	time (h)
Data 1	0.47	0.6	0.82	2.18	3.6	8.18	11.6
Data 2	0.46	0.8	0.66	1.34	3.55	8.22	10.5
Data 3	0.43	0.49	0.58	1.51	2.8	16.9	18.1
H5-DAPI+	0	1	2	3	4	5	6	time (h)
Data 1	0.041	0.031	0.047	0.051	0.086	0.053	0.1
Data 2	0.011	0.053	0.058	0.068	0.052	0.096	0.1
Data 3	0	0.026	0.038	0.061	0.026	0.14	0.07
H5+DAPI-	0	1	2	3	4	5	6	time (h)
Data 1	1.17	1.57	3.01	2.12	0.63	0.17	0.09
Data 2	0.35	1.83	2.9	2.16	0.46	0.12	0.11
Data 3	0.23	1.53	2.81	1.83	0.6	0.099	0.076

## Sheet: FIG 3C-F
SCC VS SCC FAK TUMOR ANALYSIS
Live cells
	SCC	SCC FAK
Data 1	84.4	35.9
Data 2	79.9	42.9
Data 3	87.3	37.5
Data 4	84.6	45.6
CD8+ T cells
	SCC	SCC FAK
Data 1	1.02	37.3
Data 2	2.85	32.4
Data 3	1.19	57
Data 4	0.45	45.6
Freq cancer cells
	SCC	SCC FAK
Data 1	6.13	19.4
Data 2	4.5	45
Data 3	2.78	38.3
Data 4	3.77	41.1
Fluorescence intensity
	SCC	SCC FAK
Data 1	5564	17211
Data 2	6027	15125
Data 3	5635	14692
Data 4	5745	14334

## Sheet: FIG 4B
DRUG SCREENING
	C1	C2	C3	C4	C5	C6	C7	C8	C9	C10	C11	C12	C13	C14	C15	C16	C17	C18	C19	C20	C21	C22	C23	C24	C25	C26	C27	C28	C29	C30	C31	C32	C33	C34	C35	C36	C37	C38	C39	C40	C41	C42	C43	C44	High IL-2	Low Il-2	Rapamycin
Data 1	1.33333	2.1	1.67611	2.25	3.67857	2.08083	1.28571	2.79	1.54299	2.43617	2.58609	3.47508	3.43011	1.68493	2.40672	2.86422	1.25988	3.03425	1.06548	2.625	2.53988	2.30556	0.823944	1.7064	2.37598	2.3197	1.83147	1.48264	1.82268	2.70492	1.67727	1.98889	2.18678	1.01155	1.11154	1.0234	1.98267	1.52604	2.11023	0.537234	1.60448	1.58193	1.10614	3.08392	2.0625	1.36224	1.69602
Data 2	1.40074	1.61651	1.18421	1.29783	3.60526	1.47642	0.983824	1.45833	0.883928	2.13547	2.44388	1.94491	2.97384	1.69951	1.15385	1.46546	0.713287	2.34783	1.25769	1.48515	1.76027	1.71535	1.09146	1.31471	1.28929	1.83857	1.03875	1.74057	1.60119	2.83	1.05093	1.07812	1.35744	1.26106	1.91875	0.876	1.23661	1.09322	1	0.796875	1.32222	0.9875	1.01421	1.39939	1.05	1.99561	0.8875
Data 3	1.58537	1.65769	1.45454	1.3299	4.55172	1.91108	1.33594	2.6781	1.72148	2.70161	2.2438	2.78061	2.42778	2.13722	1.37772	2.33084	1.46642	2.94724	1.88961	3.14151	2.00343	2.13243	1.35417	1.85037	1.66525	1.58182	1.04698	2.53378	1.35	2.64448	1.25676	1.45673	1.776	0.736842	0.851852	1.55232	2.33571	1.33163	1.53488	0.6	1.86076	2.40496	1.56818	2.42169	1.91151	2.13867	1.75576
Data 4	1.27597	1.73636	1.05978	0.8875	3	1.76613	0.808594	1.34884	0.73913	2.62013	1.56897	1.96005	2.57215	2.32727	0.680328	1.2835	0.766483	3.08108	1.03302	2.75769	2.18023	1.36607	0.838757	1.46296	1.34615	1.65407	0.875	2.63333	1.10938	1.71284	1.17903	1.37008	1.25658	0.766483	1.68345	0.927632	1.16772	0.837563	1.52344	0.75	2.23171	2.55469	0.702586	1.7007	1.24432	2.375	0.864197
Data 5	1.77685	1.18681	1.23148	1.36364	4.30714	1.56186	1.48777	2.28621	1.52368	1.03297	2.19204	2.6141	2.57937	2.27239	1.47321	1.61739	2.73173	1.90521	1.28926	2.09396	1.53151	2.0459	1.40722	1.21101	1.62162	1.11364	1.125	1.31047	1.83471	3.25142	2.65909	2.52489	1.61353	0.898204	1.1925	1.2839	1.25806	1.3666	1.91393	0.708333	1.34467	1.9399	2.59969	1.44755	2.40965	1.30125	1.29605
Data 6	1.71269	1.62081	0.528061	0.982143	2.45548	1.06651	0.628947	1.00837	1.09702	1.26974	2.06746	1.38608	1.36095	1.20082	0.961409	1.02113	1.26603	2.34698	0.865385	2.83269	0.878661	1.29878	1.26299	0.634615	1.04928	1.46939	1.00272	0.746134	1.43697	3.27022	1.07735	2.07743	1.02717	1.01163	0.813725	1.02344	1.12344	1.16827	1.85092	0.817164	0.861111	2.06693	1.72768	0.708333	1.65659	1.57324	0.695388
Data 7	1.74088	1.04562	1.17254	1.53333	3.01042	1.20991	0.837209	1.41718	1.73571	1.60814	1.95302	1.36062	1.63139	1.69068	1.23295	1.29851	2.37824	2.25688	1.41807	2.61309	1.53	1.79318	1.60227	1.19156	1.82773	2.10577	1.28571	1.34274	1.42127	2.61328	1.48052	2.34066	1.5411	0.887838	0.803572	0.895161	1.58654	1.1545	1.23305	0.423913	1.76769	1.10337	2.75752	1.47345	2.03571	1.98406	1.21508
Data 8	1.44827	1.28906	0.565068	1.24237	2.27885	0.495283	0.442029	1.50536	1.20433	1.13083	1.7069	1.64826	1.62791	2.4939	0.778663	0.829646	1.70873	3.03571	1.5056	2.42878	0.868421	1.22143	1.50765	1.1375	0.857877	2.21739	1.25223	0.919951	1.02907	2.14009	0.771277	1.54945	0.75	0.741018	0.566106	1.3	1.18142	1.87059	1.40217	0.65	1.6179	2.23529	2.29633	0.737179	2.22535	2.48438	1.22156
Data 9																																													1.93015	1.65743
Data 10																																													1.59023	1.30909
Data 11																																													2.125	1.89326
Data 12																																													1.38428	1.71875
Data 13																																													4.48266	1.2995
Data 14																																													3.50781	1.63842
Data 15																																													3.08193	1.86039
Data 16																																													2.80165	1.22368
Data 17																																													2.81928	1.97005
Data 18																																													2.20918	1.69715
Data 19																																													2.18934	1.71346
Data 20																																													1.55515	1.73419
Data 21																																													3.8129	1.5581
Data 22																																													2.68929	1.125
Data 23																																													3.87679	1.19091
Data 24																																													2.54302	1.67202

## Sheet: FIG 4D
HUMAN BIOPSIES
	Healthy	Tumor
Data 1	10.4	19.4
Data 2	9.73	19.1
Data 3	11	21.3
Data 4	6.6	18.6
Data 5	10.4	36

## Sheet: FIG S1
HPLC CONVERSION RATES
Ac-IEPD-AMC
	2h-20 nM	2h-50 nM	2h-100 nM	6h-20 nM	6h-50 nM	6h-100 nM	24h-20 nM	24h-50 nM	24h-100 nM
Data 1	0.5	2.5	7.5	0.5	3	8.5	1.5	4	13
Data 2	0.5	2	5	0.5	2	7	1	2.5	9
Data 3	0.5	2.5	6.5	0.75	2	9	1.5	3.5	12.5
T1
	2h-20 nM	2h-50 nM	2h-100 nM	6h-20 nM	6h-50 nM	6h-100 nM	24h-20 nM	24h-50 nM	24h-100 nM
Data 1	2	3.5	7	2	4.5	12.5	3.5	7	20
Data 2	1	2.5	4	1.5	3	6	3	5	12
Data 3	1	3	5.5	1.5	3.5	10.5	3.5	6	17

[truncated: 10 more sheets: FIG S3, FIG S4, FIG S5, FIG S7, FIG S8, FIG S9, FIG S12, FIG S13, FIG S14, FIG S16]
